# Supplementary material for: Extraction and Natural Bioactive Molecules Characterization in Spinach, Kale and Purslane: A Comparative Study
Source: Molecules. 2021 Apr 26;26(9):2515. doi: 10.3390/molecules26092515 (PMC8123472; doi:10.3390/molecules26092515)
Supplement: Supplementary file 1 [file molecules-26-02515-s001.zip]

Archive with 1 entries (1 files):
- molecules-1189163-supplementary.pdf
